# Supplementary material for: Nuclear spin noise tomography in three dimensions with iterative simultaneous algebraic reconstruction technique (SART) processing
Source: Magn Reson (Gott). 2020 Aug 6;1(2):165–73. doi: 10.5194/mr-1-165-2020 (PMC10500707; doi:10.5194/mr-1-165-2020)
Supplement: The supplement related to this article is available online at: https://doi.org/10.5194/mr-1-165-2020-supplement. [file mr-1-165-supplement.zip]

Archive with 4 entries (4 files):
- preprocess.py
- supplementary_material.docx
- mr-1-165-2020-supplement-title-page.pdf
- reconstruct.py
